# Supplementary material for: Genetic assessment of three Fagaceae species in forest restoration trials
Source: PeerJ. 2019 May 28;7:e6958. doi: 10.7717/peerj.6958 (PMC6544010; doi:10.7717/peerj.6958)
Supplement: Table S1 [file peerj-07-6958-s001.xlsx]

## Sheet: Sheet1
Species	Code	Sample plot	Tree/Seedling	GPS location
				UTM	47Q
Lithocarpus polysachyus (LP)	LP001	Dong-Seng ridge line (DSR)	Tree	485911	2085561
	LP002	Dong-Seng ridge line (DSR)	Tree	485910	2085570
	LP003	Dong-Seng ridge line (DSR)	Seedling	485910	2085570
	LP004	Dong-Seng ridge line (DSR)	Tree	485909	2085576
	LP005	Dong-Seng ridge line (DSR)	Tree	485904	2085595
	LP006	Dong-Seng ridge line (DSR)	Tree	485906	2085597
	LP007	Dong-Seng ridge line (DSR)	Seedling	485906	2085597
	LP008	Dong-Seng ridge line (DSR)	Seedling	485906	2085597
	LP009	Dong-Seng ridge line (DSR)	Seedling	485906	2085597
	LP010	Dong-Seng ridge line (DSR)	Seedling	485906	2085597
	LP011	Dong-Seng ridge line (DSR)	Tree	485913	2085593
	LP012	Dong-Seng ridge line (DSR)	Tree	485913	2085593
	LP013	Dong-Seng ridge line (DSR)	Seedling	485913	2085593
	LP014	Dong-Seng ridge line (DSR)	Seedling	485913	2085593
	LP015	Dong-Seng ridge line (DSR)	Seedling	485913	2085593
	LP016	Dong-Seng ridge line (DSR)	Seedling	485913	2085593
	LP017	Dong-Seng ridge line (DSR)	Tree	485970	2085651
	LP018	Dong-Seng ridge line (DSR)	Tree	485960	2085645
	LP019	Dong-Seng ridge line (DSR)	Seedling	485960	2085645
	LP020	Dong-Seng ridge line (DSR)	Seedling	485960	2085645
	LP021	Dong-Seng ridge line (DSR)	Seedling	485960	2085645
	LP022	Dong-Seng ridge line (DSR)	Seedling	485960	2085645
	LP023	Dong-Seng ridge line (DSR)	Tree	485960	2085646
	LP024	Dong-Seng ridge line (DSR)	Seedling	485960	2085646
	LP025	Dong-Seng ridge line (DSR)	Seedling	485960	2085646
	LP026	Dong-Seng ridge line (DSR)	Seedling	485960	2085646
	LP027	Dong-Seng ridge line (DSR)	Seedling	485960	2085646
	LP028	Dong-Seng ridge line (DSR)	Seedling	485960	2085646
	LP029	Dong-Seng ridge line (DSR)	Seedling	485960	2085646
	LP030	Dong-Seng ridge line (DSR)	Seedling	485960	2085646
	LP031	Dong-Seng ridge line (DSR)	Tree	485958	2085654
	LP032	Dong-Seng ridge line (DSR)	Tree	485974	2085650
	LP033	Dong-Seng ridge line (DSR)	Tree	485993	2085657
	LP034	Dong-Seng ridge line (DSR)	Tree	486005	2085657
	LP035	Dong-Seng ridge line (DSR)	Tree	486017	2085671
	LP036	Dong-Seng ridge line (DSR)	Tree	486019	2085674
	LP037	Dong-Seng ridge line (DSR)	Tree	486021	2085673
	LP038	Dong-Seng upper line (DSU)	Tree	485706	2085655
	LP039	Dong-Seng upper line (DSU)	Seedling	485706	2085655
	LP040	Dong-Seng upper line (DSU)	Seedling	485706	2085655
	LP041	Dong-Seng upper line (DSU)	Seedling	485706	2085655
	LP042	Dong-Seng upper line (DSU)	Seedling	485706	2085655
	LP043	Dong-Seng upper line (DSU)	Seedling	485706	2085655
	LP044	Dong-Seng upper line (DSU)	Tree	485706	2085655
	LP045	Dong-Seng upper line (DSU)	Tree	485748	2085688
	LP046	Dong-Seng upper line (DSU)	Tree	485741	2085696
	LP047	Dong-Seng upper line (DSU)	Tree	485743	2085696
	LP048	Dong-Seng upper line (DSU)	Tree	485719	2085691
	LP049	Dong-Seng upper line (DSU)	Tree	485719	2085691
	LP050	Dong-Seng upper line (DSU)	Tree	485733	2085720
	LP051	Dong-Seng upper line (DSU)	Tree	485733	2085729
	LP052	Restored forest plot 2006	Tree	484485	2084749
	LP053	Restored forest plot 2006	Tree	484492	2084762
	LP054	Restored forest plot 2006	Tree	484489	2084756
	LP055	Restored forest plot 2006	Tree	484489	2084759
	LP056	Restored forest plot 1998.1	Tree	483943	2085801
	LP057	Restored forest plot 1998.1	Seedling	483950	2085802
	LP058	Restored forest plot 1998.1	Seedling	483950	2085802
	LP059	Restored forest plot 1998.1	Seedling	483950	2085802
	LP060	Restored forest plot 1998.1	Seedling	483950	2085802
	LP061	Restored forest plot 1998.1	Seedling	483950	2085802
	LP062	Restored forest plot 1998.1	Seedling	483951	2085802
	LP063	Restored forest plot 1998.1	Seedling	483951	2085802
	LP064	Restored forest plot 1998.1	Seedling	483951	2085802
	LP065	Restored forest plot 1998.1	Seedling	483951	2085802
	LP066	Restored forest plot 1998.1	Seedling	483951	2085802
Castanopsis tribuloides (CT)	CT001	Dong-Seng ridge line (DSR)	Tree	485889	2085489
	CT002	Dong-Seng ridge line (DSR)	Seedling	485889	2085489
	CT003	Dong-Seng ridge line (DSR)	Seedling	485889	2085489
	CT004	Dong-Seng ridge line (DSR)	Seedling	485889	2085489
	CT005	Dong-Seng ridge line (DSR)	Seedling	485889	2085489
	CT006	Dong-Seng ridge line (DSU)	Tree	485839	2085613
	CT007	Dong-Seng ridge line (DSU)	Seedling	485839	2085613
	CT008	Dong-Seng ridge line (DSU)	Seedling	485839	2085613
	CT009	Dong-Seng ridge line (DSU)	Seedling	485839	2085613
	CT010	Dong-Seng ridge line (DSU)	Seedling	485839	2085613
	CT011	Dong-Seng ridge line (DSU)	Seedling	485839	2085613
	CT012	Dong-Seng ridge line (DSU)	Tree	485873	2085670
	CT013	Dong-Seng ridge line (DSU)	Seedling	485873	2085670
	CT014	Dong-Seng ridge line (DSU)	Seedling	485873	2085670
	CT015	Dong-Seng ridge line (DSU)	Seedling	485873	2085670
	CT016	Dong-Seng ridge line (DSU)	Seedling	485873	2085670
	CT017	Dong-Seng ridge line (DSU)	Seedling	485873	2085670
	CT018	Dong-Seng ridge line (DSU)	Tree	485804	2085691
	CT019	Dong-Seng ridge line (DSU)	Seedling	485804	2085691
	CT020	Dong-Seng ridge line (DSU)	Seedling	485804	2085691
	CT021	Dong-Seng ridge line (DSU)	Seedling	485804	2085691
	CT022	Dong-Seng ridge line (DSU)	Seedling	485804	2085691
	CT023	Dong-Seng ridge line (DSU)	Seedling	485804	2085691
	CT024	Dong-Seng ridge line (DSU)	Tree	485811	2085691
	CT025	Dong-Seng ridge line (DSU)	Seedling	485811	2085691
	CT026	Dong-Seng ridge line (DSU)	Seedling	485811	2085691
	CT027	Dong-Seng ridge line (DSU)	Seedling	485811	2085691
	CT028	Dong-Seng ridge line (DSU)	Seedling	485811	2085691
	CT029	Dong-Seng ridge line (DSU)	Seedling	485811	2085691
	CT030	Dong-Seng ridge line (DSU)	Tree	485777	2085682
	CT031	Dong-Seng ridge line (DSU)	Seedling	485777	2085682
	CT032	Dong-Seng ridge line (DSU)	Seedling	485777	2085682
	CT033	Dong-Seng ridge line (DSU)	Seedling	485777	2085682
	CT034	Dong-Seng ridge line (DSU)	Seedling	485777	2085682
	CT035	Dong-Seng ridge line (DSU)	Seedling	485777	2085682
	CT036	Dong-Seng ridge line (DSM)	Tree	485455	2085847
	CT037	Dong-Seng ridge line (DSM)	Tree	485432	2085925
	CT038	Dong-Seng ridge line (DSM)	Tree	485414	2085893
	CT039	Dong-Seng ridge line (DSM)	Tree	485373	2085893
	CT040	Restored forest plot 2000	Tree	483701	2085790
	CT041	Restored forest plot 2000	Tree	483677	2085786
	CT042	Restored forest plot 2000	Tree	483686	2085824
	CT043	Restored forest plot 2000	Tree	483686	2085824
	CT044	Restored forest plot 2000	Tree	483677	2085839
	CT045	Restored forest plot 2000	Tree	483675	2085836
	CT046	Restored forest plot 2000	Tree	483677	2085835
	CT047	Restored forest plot 2000	Tree	483699	2085839
	CT048	Restored forest plot 2000	Tree	483662	2085834
	CT049	Restored forest plot 2000	Tree	483676	2085797
	CT050	Restored forest plot 2000	Tree	483688	2085792
	CT051	Restored forest plot 2000	Tree	483689	2085791
	CT052	Restored forest plot 2000	Tree	483689	2085791
	CT053	Restored forest plot 2006	Tree	484479	2084769
	CT054	Restored forest plot 2006	Tree	484492	2084764
	CT055	Restored forest plot 2006	Tree	484496	2084734
	CT056	Restored forest plot 2006	Tree	484496	2084734
	CT057	Restored forest plot 2006	Tree	484498	2084735
Castanopsis calathiformis (CC)	CC001	Restored forest plot 1998.3	Tree	484482	2084765
	CC002	Restored forest plot 1998.3	Seedling	484482	2084765
	CC003	Restored forest plot 1998.3	Seedling	484482	2084765
	CC004	Restored forest plot 1998.3	Seedling	484482	2084765
	CC005	Restored forest plot 1998.3	Seedling	484482	2084765
	CC006	Restored forest plot 1998.3	Seedling	484482	2084765
	CC007	Restored forest plot 1998.3	Tree	484478	2084818
	CC008	Restored forest plot 1998.3	Seedling	484478	2084818
	CC009	Restored forest plot 1998.3	Seedling	484478	2084818
	CC010	Restored forest plot 1998.3	Seedling	484478	2084818
	CC011	Restored forest plot 1998.3	Seedling	484478	2084818
	CC012	Restored forest plot 1998.3	Seedling	484478	2084818
	CC013	Restored forest plot 1998.3	Tree	484491	2084825
	CC014	Restored forest plot 1998.3	Seedling	484491	2084825
	CC015	Restored forest plot 1998.3	Seedling	484491	2084825
	CC016	Restored forest plot 1998.3	Seedling	484491	2084825
	CC017	Restored forest plot 1998.3	Seedling	484491	2084825
	CC018	Restored forest plot 1998.3	Seedling	484491	2084825
	CC019	Restored forest plot 1998.3	Tree	484469	2084795
	CC020	Restored forest plot 1998.3	Seedling	484469	2084795
	CC021	Restored forest plot 1998.3	Seedling	484469	2084795
	CC022	Restored forest plot 1998.3	Seedling	484469	2084795
	CC023	Restored forest plot 1998.3	Seedling	484469	2084795
	CC024	Restored forest plot 1998.3	Seedling	484469	2084795
	CC025	Restored forest plot 1998.3	Tree	484456	2084826
	CC026	Restored forest plot 1998.3	Seedling	484456	2084826
	CC027	Restored forest plot 1998.3	Seedling	484456	2084826
	CC028	Restored forest plot 1998.3	Seedling	484456	2084826
	CC029	Restored forest plot 1998.3	Seedling	484456	2084826
	CC030	Restored forest plot 1998.3	Seedling	484456	2084826
	CC031	Restored forest plot 2006	Tree	484505	2084839
	CC032	Restored forest plot 2006	Seedling	484505	2084839
	CC033	Restored forest plot 2006	Seedling	484505	2084839
	CC034	Restored forest plot 2006	Seedling	484505	2084839
	CC035	Restored forest plot 2006	Seedling	484505	2084839
	CC036	Restored forest plot 2006	Seedling	484505	2084839
	CC037	Restored forest plot 1998.2	Tree	484002	2085060
	CC038	Restored forest plot 1998.2	Seedling	484002	2085060
	CC039	Restored forest plot 1998.2	Seedling	484002	2085060
	CC040	Restored forest plot 1998.2	Seedling	484002	2085060
	CC041	Restored forest plot 1998.2	Seedling	484002	2085060
	CC042	Restored forest plot 1998.2	Seedling	484002	2085060
	CC043	Restored forest plot 1998.2	Tree	484002	2085068
	CC044	Restored forest plot 1998.2	Seedling	484002	2085068
	CC045	Restored forest plot 1998.2	Seedling	484002	2085068
	CC046	Restored forest plot 1998.2	Seedling	484002	2085068
	CC047	Restored forest plot 1998.2	Seedling	484002	2085068
	CC048	Restored forest plot 1998.2	Seedling	484002	2085068
	CC049	Restored forest plot 1998.2	Tree	484002	2085068
	CC050	Restored forest plot 1998.2	Tree	483997	2085106
	CC051	Restored forest plot 1998.2	Seedling	483997	2085106
	CC052	Restored forest plot 1998.2	Seedling	483997	2085106
	CC053	Restored forest plot 1998.2	Seedling	483997	2085106
	CC054	Restored forest plot 1998.2	Seedling	483997	2085106
	CC055	Restored forest plot 1998.2	Tree	483989	2085093
	CC056	Restored forest plot 1998.2	Seedling	483989	2085093
	CC057	Restored forest plot 1998.2	Seedling	483989	2085093
	CC058	Restored forest plot 1998.2	Seedling	483989	2085093
	CC059	Restored forest plot 1998.2	Seedling	483989	2085093
	CC060	Restored forest plot 1998.2	Tree	483964	2085094
	CC061	Restored forest plot 1998.2	Seedling	483964	2085094
	CC062	Restored forest plot 1998.2	Seedling	483964	2085094
	CC063	Restored forest plot 1998.2	Seedling	483964	2085094
	CC064	Restored forest plot 1998.2	Seedling	483964	2085094
	CC065	Restored forest plot 1998.2	Seedling	483964	2085094
	CC066	Restored forest plot 1998.1	Tree	483922	2085794
	CC067	Restored forest plot 1998.1	Seedling	483922	2085794
	CC068	Restored forest plot 1998.1	Seedling	483922	2085794
	CC069	Restored forest plot 1998.1	Seedling	483922	2085794
	CC070	Restored forest plot 1998.1	Seedling	483922	2085794
	CC071	Restored forest plot 1998.1	Seedling	483922	2085794
	CC072	Restored forest plot 1998.1	Tree	483924	2085796
	CC073	Restored forest plot 1998.1	Seedling	483924	2085796
	CC074	Restored forest plot 1998.1	Seedling	483924	2085796
	CC075	Restored forest plot 1998.1	Seedling	483924	2085796
	CC076	Restored forest plot 1998.1	Seedling	483924	2085796
	CC077	Restored forest plot 1998.1	Seedling	483924	2085796
	CC078	Restored forest plot 1998.1	Tree	483952	2085813
	CC079	Restored forest plot 1998.1	Seedling	483952	2085813
	CC080	Restored forest plot 1998.1	Seedling	483952	2085813
	CC081	Restored forest plot 1998.1	Seedling	483952	2085813
	CC082	Restored forest plot 1998.1	Seedling	483952	2085813
	CC083	Restored forest plot 1998.1	Seedling	483952	2085813
	CC084	Restored forest plot 1998.1	Tree	483958	2085813
	CC085	Restored forest plot 1998.1	Seedling	483958	2085813
	CC086	Restored forest plot 1998.1	Seedling	483958	2085813
	CC087	Restored forest plot 1998.1	Seedling	483958	2085813
	CC088	Restored forest plot 1998.1	Seedling	483958	2085813
	CC089	Restored forest plot 1998.1	Seedling	483958	2085813
	CC090	Restored forest plot 1998.1	Tree	483958	2085837
	CC091	Restored forest plot 1998.1	Seedling	483958	2085837
	CC092	Restored forest plot 1998.1	Seedling	483958	2085837
	CC093	Restored forest plot 1998.1	Seedling	483958	2085837
	CC094	Restored forest plot 1998.1	Seedling	483958	2085837
	CC095	Restored forest plot 1998.1	Seedling	483958	2085837
	CC096	Restored forest plot 1998.3	Seedling
	CC097	Restored forest plot 1998.3	Seedling
	CC098	Restored forest plot 1998.3	Seedling
	CC099	Restored forest plot 1998.3	Seedling
	CC100	Restored forest plot 1998.3	Seedling
	CC101	Restored forest plot 1998.3	Seedling
	CC102	Restored forest plot 1998.3	Seedling
	CC103	Restored forest plot 1998.3	Seedling
	CC104	Restored forest plot 1998.3	Seedling
	CC105	Restored forest plot 1998.3	Seedling
	CC106	Restored forest plot 1998.3	Seedling
	CC107	Restored forest plot 1998.3	Seedling
	CC108	Restored forest plot 1998.3	Seedling
	CC109	Restored forest plot 1998.3	Seedling
	CC110	Restored forest plot 1998.3	Seedling
	CC111	Restored forest plot 1998.3	Seedling
	CC112	Restored forest plot 1998.3	Seedling
	CC113	Restored forest plot 1998.3	Seedling
	CC114	Restored forest plot 1998.3	Seedling
	CC115	Restored forest plot 1998.3	Seedling
	CC116	Restored forest plot 1998.3	Seedling
	CC117	Restored forest plot 1998.3	Seedling
	CC118	Restored forest plot 1998.3	Seedling
	CC119	Restored forest plot 1998.3	Seedling
	CC120	Restored forest plot 1998.3	Seedling
	CC121	Restored forest plot 1998.3	Seedling
	CC122	Restored forest plot 1998.3	Seedling
	CC123	Restored forest plot 1998.3	Seedling
	CC124	Restored forest plot 1998.3	Seedling
	CC125	Restored forest plot 1998.3	Seedling
	CC126	Restored forest plot 1998.3	Seedling
	CC127	Restored forest plot 1998.3	Seedling
	CC128	Restored forest plot 1998.3	Seedling
	CC129	Restored forest plot 1998.3	Seedling
	CC130	Restored forest plot 1998.3	Seedling
	CC131	Restored forest plot 1998.3	Seedling
	CC132	Restored forest plot 1998.3	Seedling
	CC133	Restored forest plot 1998.3	Seedling
	CC134	Restored forest plot 1998.3	Seedling
	CC135	Restored forest plot 1998.3	Seedling
