# Supplementary material for: Genetic assessment of three Fagaceae species in forest restoration trials
Source: PeerJ. 2019 May 28;7:e6958. doi: 10.7717/peerj.6958 (PMC6544010; doi:10.7717/peerj.6958)
Supplement: Table S2 — An average number of alleles (Na), Observed heterozygosity (Ho), Expected heterozygosity (He). (-) no amplification (*) amplified success in all taxa [file peerj-07-6958-s002.xlsx]

## Sheet: Sheet1
Primers	SSR motif	Primer sequence (5'-3')	L. polystachyus				C. tribuloides				C. calathiformis
			Amplification size range (bp)	Na	Ho	He	Amplification size range (bp)	Na	Ho	He	Amplification size range (bp)	Na	Ho	He
CT097*	(ATT)n	F: HEX-CGACTTTGGGAAGGAAATAAAGG R: TGGACTTCAACTTGCCATAGTG	140-152	3.5	0.462	0.555	139-175	6	0.643	0.745	126-144	4.5	0.203	0.415
CT106	(AAG)n	F: TAMRA-TTTCGTAGTTGCTCGTGTGGATAA R: TATTTACAGGGAGGCCCCTCAA	-	-	-	-	135-222	-	-	-	-	-	-	-
CT110*	(TGT)n	F: TAMRA-TTCTTCAGTTAGCCACATCG R: CGCTAAGTCCATACATACAACAG	172-184	2	0.198	0.169	169-205	7.667	0.898	0.766	173-179	2.5	0.395	0.417
CT113*	(TTC)n	F: HEX-CCACTCGTAGCAGCCAATAATA R: CCACTCGTAGCAGCCAATAATA	114-195	2.5	0.04	0.254	144-171	5.667	0.697	0.7	115-175	5.5	0.057	0.259
CT122	(CTT)n	F: HEX-CTAGCCTCGAAAACCCAATTTT R: GAAGCTTAAAAACCTCATCACC	-	-	-	-	141-159	-	-	-	-	-	-	-
CT127*	(AGA)n	F: TAMRA-CCCAGAAAACGTATGATCTTTG R: CCATGCAACACTACCTCGTC	191-254	5.75	0.167	0.618	207-246	8.667	0.86	0.715	175-250	6.5	0.603	0.621
CT128*	(TCA)n	F: TAMRA- CCCTTGGCAGACAAACTAGATA R: GGCGCAACAACATATGAAGAAT	168-186	3.75	0.248	0.27	160-244	10.667	0.85	0.853	172-193	3	0.749	0.499
CT132*	(AT)n(AAG)n	F: TAMRA-TGACCCGAGCATGGTTTAT R: GGACGTTAGGCCTGTACATT	158-203	3.5	0.285	0.322	126-174	9	0.585	0.767	178-208	2.5	0.134	0.249
CT135*	(TGA)n(GAA)n	F: FAM-GCCTAGCTTATGGAGTGGTT R: GTCTTTGTGCAAGTGCTC	116-146	4.25	0.186	0.52	124-160	8.667	0.701	0.796	123-165	5.5	0.371	0.522
CT144	(AAG)n	F: HEX- GTGGCTCTCACATGTTTGGTTA R: GTGGCTCTCACATGTTTGGTTA	-	-	-	-	128-158	-	-	-	-	-	-	-
CT149*	(TCT)n	F: FAM-GCGCGTGACTTAGGCTCTTCAC R: CTTCTCTGTTGGCATTTCTTGC	142-166	3.25	0.781	0.561	144-150	3	0.665	0.465	140-161	6.5	0.539	0.694
CT154	(GAG)n	F: FAM-TAACTCCCCCTCCTCAATCC R: GATAGCCTCCAAGGATACCTCA	143-159	-	-	-	100-175	-	-	-	-	-	-	-
CT157	(ATC)n(TTG)n	F: FAM- CTGCCACTTTTGGGATCTA R: GTTCTCACTTCTCACGCAAC	-	-	-	-	132-162	-	-	-	-	-	-	-
CT158	(AGA)n	F: FAM-TATTCTTAGCCTCAGGTTGG R: CCTTAATTCCCACAACCATA	-	-	-	-	152-191	-	-	-	-	-	-	-
CT159*	(TCT)n	F: FAM- ATCCATGTCCACTTCTTCAA R: CGTTTCCAAAACGAAGAAC	132-159	5.75	0.297	0.637	130-193	8	0.633	0.694	133-148	4.5	0.153	0.366
CT161*	(CAC)n	F: FAM-AACGATACTAGCGACCTTGA R: GCGAAAAACGCTCTCCAAC	145-166	2.75	0.131	0.455	136-166	7.667	0.698	0.73	139-166	6.5	0.335	0.662
CT164*	(CAC)n	F: HEX-ACAACACACCTAACATCACAAC R: GAATGTTGCTCAGCGAAG	146-164	3.5	0.286	0.396	129-174	7.333	0.731	0.775	132-159	5.5	0.131	0.564
CT165*	(CTT)n	F: HEX-AGCGCCTTCTTAATAGAACC R: TGGTGACCATTACTTGTTGA	153-186	3.5	0.206	0.233	112-149	8	0.697	0.783	119-161	7.5	0.297	0.502
CT171	(CTT)n	F: HEX-CGTTCACATTGTVTTAGCAT R: GGGAGTTCCTAGCAAAACTT	-	-	-	-	147-168	-	-	-	-	-	-	-
Average number of allele (Na), Observed heterozygosity (Ho), Expected heterozygosity (He)
(-) no amplification
* amplified success in all taxa
